# Supplementary material for: Sheep Milk Symbiotic Ice Cream: Effect of Inulin and Apple Fiber on the Survival of Five Probiotic Bacterial Strains during Simulated In Vitro Digestion Conditions
Source: Nutrients. 2022 Oct 23;14(21):4454. doi: 10.3390/nu14214454 (PMC9655080; doi:10.3390/nu14214454)
Supplement: Supplementary file 1 [file nutrients-14-04454-s001.zip]

Archive with 1 entries (1 files):
- nutrients-1978759-supplementary.pdf
